# Supplementary material for: Experiences of supporting primary and community healthcare workers affected by domestic abuse in the United Kingdom: A cross-sectional survey
Source: Eur J Gen Pract. 2025 Nov 10;31(1):2571600. doi: 10.1080/13814788.2025.2571600 (PMC12604119; doi:10.1080/13814788.2025.2571600)
Supplement: Supplemental Material [file IGEN_A_2571600_SM1494.zip]

Archive with 26 entries (25 files):
- suppl_data/
- suppl_data/ejgp-2025-0040-File002.docx
- suppl_data/ejgp-2025-0040-File003.docx
- suppl_data/ejgp-2025-0040-File004.docx
- suppl_data/ejgp-2025-0040-File005.docx
- suppl_data/tejp-2025-0043-File013.pdf
- suppl_data/tejp-2025-0043-File014.jpg
- suppl_data/tejp-2025-0043-File015.jpg
- suppl_data/tejp-2025-0043-File016.jpg
- suppl_data/tejp-2025-0043-File017.jpg
- suppl_data/tejp-2025-0043-File018.jpg
- suppl_data/tejp-2025-0043-File019.pdf
- suppl_data/tejp-2025-0043-File020.pdf
- suppl_data/tejp-2025-0043-File021.pdf
- suppl_data/tejp-2025-0043-File022.pdf
- suppl_data/tejp-2025-0043-File023.pdf
- suppl_data/tejp-2025-0043-File024.pdf
- suppl_data/tejp-2025-0043-File025.pdf
- suppl_data/tejp-2025-0043-File026.pdf
- suppl_data/tejp-2025-0043-File027.pdf
- suppl_data/tejp-2025-0043-File028.xls
- suppl_data/tejp-2025-0043-File029.xls
- suppl_data/tejp-2025-0043-File030.xls
- suppl_data/tejp-2025-0043-File031.xls
- suppl_data/tejp-2025-0043-File032.xls
- suppl_data/tejp-2025-0043-File033.xls
