# Supplementary material for: Experiences of supporting primary and community healthcare workers affected by domestic abuse in the United Kingdom: A cross-sectional survey
Source: Eur J Gen Pract. 2025 Nov 10;31(1):2571600. doi: 10.1080/13814788.2025.2571600 (PMC12604119; doi:10.1080/13814788.2025.2571600)
Supplement: Supplemental Material [file IGEN_A_2571600_SM1494.zip › suppl_data/tejp-2025-0043-File028.xls]

## Sheet: MatrixOutput
N	Genus	Strain	1	2	3	4	5	6	7	8	9	10	11	12	13	14	15	16	17	18	19
1	Gloeocapsopsis	Gloeocapsa PCC 7428 CP003646
2	Gloeocapsopsis	Gloeocapsa PKUACGDTS16 MG822738	100
3	Gloeocapsopsis	Gloeocapsa KSU WH8 KT807480	100	100
4	Gloeocapsopsis	Chroogloeocystis siderophila 52sc AY380791	99.808	99.808	99.808
5	Gloeocapsopsis	Unicellular thermophilic BTRCCn DQ471449	99.3257	99.3257	99.3257	99.1317
6	Gloeocapsopsis	Unicellular thermophilic cyanobacterium BTRCCn28 DQ471448	99.4224	99.4224	99.4224	99.2287	99.9041
7	Gloeocapsopsis	Gloeocapsa UAM 572 MW544038	98.3524	98.3524	98.3524	98.352	98.154	98.2523
8	Gloeocapsopsis	Gloeocapsopsis diffluens PJS16 NR172712	98.0591	98.0591	98.0591	98.0586	97.8597	97.9583	99.5191
9	Gloeocapsopsis	Gloeocapsopsis dulcis AAB11H9 KF886179	97.7623	97.7623	97.7623	97.7616	97.7597	97.6607	99.4226	99.2289
10	Gloeocapsopsis	Gloeocapsopsis crepidinum LEGE 06123 NR172660	97.3608	97.3608	97.3608	97.36	97.3592	97.2595	98.6421	98.6426	99.0332
11	Gloeocapsopsis expansa	Gloeocapsopsis expansa LEGE 221420 PQ861018	94.6219	94.6219	94.6219	94.6203	94.4134	94.5169	95.0412	94.7317	95.0457	95.1465
12	Gloeocapsopsis expansa	Pleurocapsa concharum 1d08 FR798928	95.1481	95.1481	95.1481	95.1467	94.7314	94.8344	95.9627	95.6575	95.9664	96.167	98.9367
13	Compactococcus	Compactotoccus lusitanicus LEGE 221419 PQ861017	92.5279	92.5279	92.5279	92.5257	92.5231	92.6293	93.0563	93.1593	92.9573	93.3774	93.3732	93.697
14	Compactococcus	Uncultured bacterium YL715 KF037686	92.6413	92.6413	92.6413	92.6391	92.8483	92.7425	93.3739	93.6875	93.4788	93.8964	93.6857	94.1097	98.447
15	Compactococcus	Compactococcus sarcinoides PJ107 NR176589	92.7375	92.7375	92.7375	92.7354	92.8454	92.8454	93.0563	93.0539	93.0627	92.735	93.1526	93.1549	97.3593	96.7596
16	Compactococcus	Uncultured bacterium YL1021 KF037768	92.85	92.85	92.85	92.8479	92.6336	92.7396	93.1656	93.1633	93.0667	93.6952	93.792	94.0095	98.2516	98.3518	97.8558
17	Compactococcus	Uncultured bacterium HL319 KF037361	93.6857	93.6857	93.6857	93.5792	93.1549	93.2603	93.0563	93.2685	92.8542	93.4845	93.7878	94.0095	96.656	96.6592	96.1447	97.3575
18	Compactococcus	Uncultured bacterium YL916 KF037733	92.5209	92.5209	92.5209	92.4124	92.4168	92.5231	92.0899	92.1941	92.0973	92.8451	93.1502	93.4781	97.3588	97.162	96.8608	97.8589	97.359
19	Compactococcus	Uncultured bacterium YL501 KF037619	93.1767	93.1767	93.1767	93.1747	92.7464	92.8521	93.4905	93.6973	93.7031	94.0058	93.6832	94.1094	97.3614	97.3621	97.164	98.0548	96.9617	97.6572

## Sheet: Caption
Table. Estimates of Evolutionary Divergence between Sequences
The number of base substitutions per site from between sequences are shown. Analyses were conducted using the Maximum Composite Likelihood model [1]. This analysis involved 39 nucleotide sequences. All positions containing gaps and missing data were eliminated (complete deletion option). There were a total of 1043 positions in the final dataset. Evolutionary analyses were conducted in MEGA11 [2]
1. Tamura K., Nei M., and Kumar S. (2004). Prospects for inferring very large phylogenies by using the neighbor-joining method. Proceedings of the National Academy of Sciences (USA) 101:11030-11035.
2. Tamura K., Stecher G., and Kumar S. (2021). MEGA 11: Molecular Evolutionary Genetics Analysis Version 11. Molecular Biology and Evolution https://doi.org/10.1093/molbev/msab120.
Disclaimer: Although utmost care has been taken to ensure the correctness of the caption, the caption text is provided "as is" without any warranty of any kind. Authors advise the user to carefully check the caption prior to its use for any purpose and report any errors or problems to the authors immediately (www.megasoftware.net). In no event shall the authors and their employers be liable for a…
