# Supplementary material for: Experiences of supporting primary and community healthcare workers affected by domestic abuse in the United Kingdom: A cross-sectional survey
Source: Eur J Gen Pract. 2025 Nov 10;31(1):2571600. doi: 10.1080/13814788.2025.2571600 (PMC12604119; doi:10.1080/13814788.2025.2571600)
Supplement: Supplemental Material [file IGEN_A_2571600_SM1494.zip › suppl_data/tejp-2025-0043-File030.xls]

## Sheet: MatrixOutput
N	Strain	1	2	3	4	5	6	7
1	Aliterella atlantica CENA595 NZJYON010000561
2	Aliterella shaanxiensis FACHB2293 NR177043	98.6428
3	Aliterella vladivostokensis Vl153 NR186871	98.471	99.2421
4	Aliterella chasmolithica PJS15 MN2431451	98.4744	98.9883	99.2416
5	Aliterella compacta PJ105 NR176587	99.0706	98.73	98.3009	98.3047
6	Aliterella gigantea PJ102 NR176584	98.3883	99.0723	99.1567	99.5801	98.2184
7	Aliterella antarctica CENA408 KU291459	97.9579	98.8177	99.0733	98.6469	97.6992	98.5611
8	Aliterella diffluens LEGE 221417 PQ861015	97.7868	97.5258	97.4375	98.1304	97.2667	98.1294	97.1757

## Sheet: Caption
Table. Estimates of Evolutionary Divergence between Sequences
The number of base substitutions per site from between sequences are shown. Analyses were conducted using the Maximum Composite Likelihood model [1]. This analysis involved 8 nucleotide sequences. All positions containing gaps and missing data were eliminated (complete deletion option). There were a total of 1193 positions in the final dataset. Evolutionary analyses were conducted in MEGA11 [2]
1. Tamura K., Nei M., and Kumar S. (2004). Prospects for inferring very large phylogenies by using the neighbor-joining method. Proceedings of the National Academy of Sciences (USA) 101:11030-11035.
2. Tamura K., Stecher G., and Kumar S. (2021). MEGA 11: Molecular Evolutionary Genetics Analysis Version 11. Molecular Biology and Evolution https://doi.org/10.1093/molbev/msab120.
Disclaimer: Although utmost care has been taken to ensure the correctness of the caption, the caption text is provided "as is" without any warranty of any kind. Authors advise the user to carefully check the caption prior to its use for any purpose and report any errors or problems to the authors immediately (www.megasoftware.net). In no event shall the authors and their employers be liable for a…
