# Supplementary material for: Experiences of supporting primary and community healthcare workers affected by domestic abuse in the United Kingdom: A cross-sectional survey
Source: Eur J Gen Pract. 2025 Nov 10;31(1):2571600. doi: 10.1080/13814788.2025.2571600 (PMC12604119; doi:10.1080/13814788.2025.2571600)
Supplement: Supplemental Material [file IGEN_A_2571600_SM1494.zip › suppl_data/tejp-2025-0043-File031.xls]

## Sheet: MatrixOutput
N	Strain	1	2	3	4	5
1	Aliterella atlantica CENA595 NZJYON010000561
2	Aliterella vladivostokensis Vl153 MW646373	16.713
3	Aliterella shaanxiensis FACHB-2293 MH023997	5.2244	14.0492
4	Aliterella chasmolithica PJ S15 MN243145	13.1306	13.151	9.76957
5	Aliterella antarctica CENA408 KU291459	15.7398	10.2907	15.1632	13.1625
6	Aliterella diffluens LEGE 221417 PQ861015	21.8891	23.7965	21.1878	20.5471	22.631

## Sheet: Caption
Table. Estimates of Evolutionary Divergence between Sequences
The number of base substitutions per site from between sequences are shown. Analyses were conducted using the Maximum Composite Likelihood model [1]. This analysis involved 7 nucleotide sequences. All positions containing gaps and missing data were eliminated (complete deletion option). There were a total of 417 positions in the final dataset. Evolutionary analyses were conducted in MEGA11 [2]
1. Tamura K., Nei M., and Kumar S. (2004). Prospects for inferring very large phylogenies by using the neighbor-joining method. Proceedings of the National Academy of Sciences (USA) 101:11030-11035.
2. Tamura K., Stecher G., and Kumar S. (2021). MEGA 11: Molecular Evolutionary Genetics Analysis Version 11. Molecular Biology and Evolution https://doi.org/10.1093/molbev/msab120.
Disclaimer: Although utmost care has been taken to ensure the correctness of the caption, the caption text is provided "as is" without any warranty of any kind. Authors advise the user to carefully check the caption prior to its use for any purpose and report any errors or problems to the authors immediately (www.megasoftware.net). In no event shall the authors and their employers be liable for a…
