# Supplementary material for: Experiences of supporting primary and community healthcare workers affected by domestic abuse in the United Kingdom: A cross-sectional survey
Source: Eur J Gen Pract. 2025 Nov 10;31(1):2571600. doi: 10.1080/13814788.2025.2571600 (PMC12604119; doi:10.1080/13814788.2025.2571600)
Supplement: Supplemental Material [file IGEN_A_2571600_SM1494.zip › suppl_data/tejp-2025-0043-File032.xls]

## Sheet: MatrixOutput
N	Genus	Strain	1	2	3	4	5	6	7	8	9	10
1	Desertifilum	Desertifilum tharense PD2001TDC17 (Type) FJ158997
2	Desertifilum	Desertifilum salkalinema CHAB7200 KR269853	100
3	Desertifilum	Desertifilum BACA0127 OM732225	99.9188	99.9188
4	Desertifilum	Desertifilum tharense FACHB867 ON622731	99.9188	99.9188	100
5	Desertifilum	Desertifilum tharense UAMCS02Churince MK4248161	99.9188	99.9188	100	100
6	Desertifilum	Desertifilum dzianense PMC 872.14 MH182755	99.0192	99.0192	99.1016	99.1016	99.1016
7	Desertifilum	Desertifilum fontinale KR20122 KJ028038	98.7731	98.7731	98.7727	98.7727	98.7727	98.2757
8	Desertifilum	Desertifilum matosinhense LEGE 221416 PQ861014	94.0755	94.0755	94.1648	94.1648	94.1648	94.1678	94.7792
9	Desertifilum	Oscillatoria tenuis EcFYyy300 KC463202	93.901	93.901	93.9905	93.9905	93.9905	93.897	94.6062	99.4294
10	Desertifilum	Oscillatoria tenuis SERB8 KM982557	93.901	93.901	93.9905	93.9905	93.9905	93.897	94.6062	99.4294	100
11	Desertifilum	Oscillatoria YACCYB595 MH683783	94.6035	94.6035	94.692	94.692	94.692	94.4265	95.3019	99.1823	99.0194	99.0194

## Sheet: Caption
Table. Estimates of Evolutionary Divergence between Sequences
The number of base substitutions per site from between sequences are shown. Analyses were conducted using the Maximum Composite Likelihood model [1]. This analysis involved 11 nucleotide sequences. All positions containing gaps and missing data were eliminated (complete deletion option). There were a total of 1252 positions in the final dataset. Evolutionary analyses were conducted in MEGA11 [2]
1. Tamura K., Nei M., and Kumar S. (2004). Prospects for inferring very large phylogenies by using the neighbor-joining method. Proceedings of the National Academy of Sciences (USA) 101:11030-11035.
2. Tamura K., Stecher G., and Kumar S. (2021). MEGA 11: Molecular Evolutionary Genetics Analysis Version 11. Molecular Biology and Evolution https://doi.org/10.1093/molbev/msab120.
Disclaimer: Although utmost care has been taken to ensure the correctness of the caption, the caption text is provided "as is" without any warranty of any kind. Authors advise the user to carefully check the caption prior to its use for any purpose and report any errors or problems to the authors immediately (www.megasoftware.net). In no event shall the authors and their employers be liable for a…
