# Supplementary material for: Experiences of supporting primary and community healthcare workers affected by domestic abuse in the United Kingdom: A cross-sectional survey
Source: Eur J Gen Pract. 2025 Nov 10;31(1):2571600. doi: 10.1080/13814788.2025.2571600 (PMC12604119; doi:10.1080/13814788.2025.2571600)
Supplement: Supplemental Material [file IGEN_A_2571600_SM1494.zip › suppl_data/tejp-2025-0043-File033.xls]

## Sheet: MatrixOutput
		1	2	3	4
1	Desertifilum salkalinema CHAB7200 KR269852
2	Desertifilum tharense UAMCS02 Churince MK424816	0.203545
3	Desertifilum tharense PD2001/TDC17 FJ159001	0.101197	0.305594
4	Desertifilum dzianense PMC 872.14 MH182755	1.14724	1.2526	1.04205
5	Desertifilum fontinale KR20122 KJ028039	2.14568	1.91933	2.03687	2.60026

## Sheet: Caption
Table. Estimates of Evolutionary Divergence between Sequences
The number of base substitutions per site from between sequences are shown. Analyses were conducted using the Maximum Composite Likelihood model [1]. This analysis involved 5 nucleotide sequences. All positions containing gaps and missing data were eliminated (complete deletion option). There were a total of 533 positions in the final dataset. Evolutionary analyses were conducted in MEGA11 [2]
1. Tamura K., Nei M., and Kumar S. (2004). Prospects for inferring very large phylogenies by using the neighbor-joining method. Proceedings of the National Academy of Sciences (USA) 101:11030-11035.
2. Tamura K., Stecher G., and Kumar S. (2021). MEGA 11: Molecular Evolutionary Genetics Analysis Version 11. Molecular Biology and Evolution https://doi.org/10.1093/molbev/msab120.
Disclaimer: Although utmost care has been taken to ensure the correctness of the caption, the caption text is provided "as is" without any warranty of any kind. Authors advise the user to carefully check the caption prior to its use for any purpose and report any errors or problems to the authors immediately (www.megasoftware.net). In no event shall the authors and their employers be liable for a…
